# Supplementary material for: Effects of Acute Ingestion of Caffeine Capsules on Muscle Strength and Muscle Endurance: A Systematic Review and Meta-Analysis
Source: Nutrients. 2024 Apr 12;16(8):1146. doi: 10.3390/nu16081146 (PMC11054210; doi:10.3390/nu16081146)
Supplement: Supplementary file 1 [file nutrients-16-01146-s001.zip]

Archive with 17 entries (14 files):
- Supplementary Material/
- Supplementary Material/Figure S4 Funnel plot.tif
- __MACOSX/
- __MACOSX/Supplementary Material/
- __MACOSX/Supplementary Material/._Figure S4 Funnel plot.tif
- Supplementary Material/.DS_Store
- __MACOSX/Supplementary Material/._.DS_Store
- Supplementary Material/Figure S6 Sensitivity analysis results of muscle endurance.tif
- __MACOSX/Supplementary Material/._Figure S6 Sensitivity analysis results of muscle endurance.tif
- Supplementary Material/Figure S2 Meta-regression analysis results of muscle endurance.tif
- __MACOSX/Supplementary Material/._Figure S2 Meta-regression analysis results of muscle endurance.tif
- Supplementary Material/Figure S1 Meta-regression analysis results of muscle strength.tif
- __MACOSX/Supplementary Material/._Figure S1 Meta-regression analysis results of muscle strength.tif
- Supplementary Material/Figure S5 Sensitivity analysis results of muscle strength.tif
- __MACOSX/Supplementary Material/._Figure S5 Sensitivity analysis results of muscle strength.tif
- Supplementary Material/Figure S3 Results of Cochrane risk of bias tool.tif
- __MACOSX/Supplementary Material/._Figure S3 Results of Cochrane risk of bias tool.tif
